# Supplementary material for: A Preliminary Study of Bacterioplankton Community Structure in the Taiyangshan Wetland in Ningxia and Its Driving Factors
Source: Int J Environ Res Public Health. 2022 Sep 27;19(19):12224. doi: 10.3390/ijerph191912224 (PMC9565018; doi:10.3390/ijerph191912224)
Supplement: Supplementary file 1 [file ijerph-19-12224-s001.zip]

Archive with 1 entries (1 files):
- ijerph-1899169-supplementary.pdf
